# Supplementary material for: Small Molecule ErbB Inhibitors Decrease Proliferative Signaling and Promote Apoptosis in Philadelphia Chromosome–Positive Acute Lymphoblastic Leukemia
Source: PLoS One. 2013 Aug 1;8(8):e70608. doi: 10.1371/journal.pone.0070608 (PMC3731286; doi:10.1371/journal.pone.0070608)
Supplement: Table S1 — CS = Cell Signaling Technologies, SC = Santa Cruz, BD = BD Biosciences. (XLSX) [file pone.0070608.s002.xlsx]

## Sheet: Sheet1
		Antibodies	catalog #
		Akt	CS 9272
		Akt S473p	CS 9271
		Akt T308p	CS 9275
		ERK2	sc-154
		GSK3	sc-7291
		p38	CS 9212
		MAPK T202p	CS 9101
		GSK3 S21/9p	CS 9331
		c-Abl	CS 2862
		beta-tubulin	sc-9104
		PARP cleaved	CS 9546
		ErbB-2 Y1248p	Upstate 06-229
		S6 total	CS 2217
		S6 S235/236p	CS 2211
		S6 S240/244p	CS 2215
		p38 T180/Y182p	CS 9211
		Src Y527p	CS 2105
		Src total	Upstate 05-184
		p70S6K	Epitomics 1494-1
		p70S6K T389p	CS 9205
		mTOR	CS 2983
		Bcl-2	Dako M0887
		LKB1/STK11	abcam15095
		Stat3	Upstate 06-596
		Stat3 S727p	Epitomics 1121-1
		Stat5 Y694p	Epitomics 1208-1
		Bim	Epitomics 1036-1
		Jak2 Y1007p	Epitomics 1477-1
		PKC alpha	Upstate 05-154
		PKC a S657p	Upstate 06-822
		Hsp27	CS 2402
		Hsp27 S82p	CS 2401
		Hsp60	abcam 6530
		Hsp70	CS 4872
		Hsp90	CS 4874
		Mcl-1	Epitomics 1239-1
		PKC beta	BD 610127
		PKC delta	BD 610397
		PKC epsilon	BD 611085
		Yes	BD 610375
