# Supplementary material for: Small Molecule ErbB Inhibitors Decrease Proliferative Signaling and Promote Apoptosis in Philadelphia Chromosome–Positive Acute Lymphoblastic Leukemia
Source: PLoS One. 2013 Aug 1;8(8):e70608. doi: 10.1371/journal.pone.0070608 (PMC3731286; doi:10.1371/journal.pone.0070608)
Supplement: Table S2 — P-Values were calculated between untreated cells (0) and 0.1–5.0 µM canertinib treatment for each cell line. Values highlighted in yellow are statistically significant (p<0.05). (XLSX) [file pone.0070608.s003.xlsx]

## Sheet: Sheet1
	Z119					Z181
Protein	P-value 0 vs. 0.1	P-value 0 vs. 0.3	P-value 0 vs. 1	P-value 0 vs. 3	P-value 0 vs. 5	P-value 0 vs. 0.1	P-value 0 vs. 0.3	P-value 0 vs. 1	P-value 0 vs. 3	P-value 0 vs. 5
akt S308p	0.027795	0.015477	0.043601	0.176879	0.003242	0.686486	0.225577	0.564424	0.735284	0.16369
akt S473p	0.821976	0.920124	0.088725	0.149107	0.44854	0.918415	0.892367	0.731177	0.56171	0.502295
bim	0.297988	0.072	0.001978	0.008045	0.000134	0.704153	0.996477	0.127813	0.03294	0.013473
ErbB2 Y1248p	0.048087	0.018748	0.012803	0.019298	0.014695	0.000591	0.002058	0.000276	0.001039	0.000467
hsp60	0.231428	0.234881	0.529594	0.403137	0.366685	0.010785	0.110433	0.082101	0.001246	0.001021
hsp70	0.285921	0.05495	0.263306	0.439353	0.068067	0.566889	0.892863	0.075618	0.040013	0.205075
p38_2	0.690245	0.856405	0.786111	0.829545	0.880318	0.078182	0.044124	0.187461	0.039451	0.008446
p38 t180p	0.051079	0.092946	0.013955	0.057763	0.038164	0.101933	0.071382	0.703337	0.149877	0.50759
p70s6k t389p	0.048654	0.671206	0.115386	0.001175	0.001323	0.108867	0.010445	0.158463	0.026873	0.032494
p70s6k t389p	0.440602	0.918371	0.318759	0.127615	0.096676	0.717326	0.085442	0.02134	0.002916	0.02561
parpclvd	0.311439	0.608728	0.384026	0.063814	0.018825	0.096648	0.401122	0.380908	0.217121	0.939848
pkc a s657p	0.267437	0.687518	0.651469	0.236019	0.224472	0.170708	0.608122	0.792797	0.138274	0.936069
pkc beta	0.995679	0.365005	0.621918	0.201038	0.003565	0.078064	0.43773	0.034638	0.063379	0.011632
pkc delta	0.394026	0.118307	0.292954	0.182104	0.224749	0.565398	0.171438	0.143933	0.00809	0.055699
pkc epsi	0.641281	0.552212	0.405562	0.38046	0.796673	0.141942	0.068002	0.109788	0.054289	0.014568
s6 s235p	0.010559	0.023656	0.006088	0.005317	0.004751	0.065806	0.090164	0.043591	0.021234	0.019963
s6 s240p	0.002872	0.002338	0.001083	0.000992	0.000965	0.010773	0.009401	0.001713	0.00064	0.000629
stat5 y694p	0.019468	0.021421	0.137337	0.871078	0.131614	0.587347	0.262475	0.07761	0.026703	0.017288
